# Supplementary material for: Data mining and model-predicting a global disease reservoir for low-pathogenic Avian Influenza (A) in the wider pacific rim using big data sets
Source: Sci Rep. 2020 Oct 8;10:16817. doi: 10.1038/s41598-020-73664-2 (PMC7545095; doi:10.1038/s41598-020-73664-2)
Supplement: Supplementary file 3 — Supplementary information 3. [file 41598_2020_73664_MOESM3_ESM.xml]

<?xml version='1.0' encoding='UTF-8'?>
<metadata>
  <idinfo>
    <citation>
      <citeinfo>
        <origin>Marina Gulyaeva, Falk Huettmann, Alexander Shestopalov, Masatoshi Okamatsu, Keita Matsuno, Duc-Huy Chu , Yoshihiro Sakoda , Elaina Milton,  Eric Bortz</origin>
        <origin/>
        <pubdate>20191104</pubdate>
        <title>Compiled avian influenza (AI) data for the Pacific Rim for the eAsia project (2020)</title>
        <edition>1</edition>
        <geoform>database</geoform>
        <serinfo>
          <sername>1</sername>
          <issue>1</issue>
        </serinfo>
        <pubinfo>
          <pubplace>University of Alaska Fairbanks</pubplace>
          <publish>University of Alaska</publish>
        </pubinfo>
        <othercit>NA</othercit>
        <onlink>NA</onlink>
      </citeinfo>
    </citation>
    <descript>
      <abstract>This dataset is a compilation for Avian Influenza data in the Pacific Rim for the eASIA project.
It covers over 40,000  low-path (LP) AI geo-referenced samples for Japan, Vietnam, Mongolia, Russia and Alaska, US.
Data come from coordinated field work campaigns, as well as the IRD Flubase; a value-added product in GIS (shapefile and its Open Access derivatives). Overall, over 100 strains are presented from over 150 host species, including environmental samples. These are training data for model prediction of the low-path AI reservoirs in the wider Pacific Rim.
</abstract>
      <purpose>Provide the best-availale low-path AI data for the international Pacific Rim.</purpose>
    </descript>
    <timeperd>
      <timeinfo>
        <rngdates>
          <begdate>Unknown</begdate>
          <enddate>Unknown</enddate>
        </rngdates>
      </timeinfo>
      <current>
      </current>
    </timeperd>
    <status>
      <progress>Complete</progress>
      <update>
      </update>
    </status>
    <spdom>
      <descgeog>Japan, Vietnam, Mongolia, Russia, Alaska, US</descgeog>
      <bounding>
        <westbc/>
        <eastbc/>
        <northbc/>
        <southbc/>
      </bounding>
    </spdom>
    <keywords>
      <theme>
        <themekt>None</themekt>
        <themekey>Avian Influenza database</themekey>
        <themekey>IRD Flubase</themekey>
        <themekey>low-path AI</themekey>
        <themekey>GIS modeling</themekey>
        <themekey>Model predictions</themekey>
      </theme>
      <place>
        <placekt>None</placekt>
        <placekey>Japan,</placekey>
        <placekey>Vietnam,</placekey>
        <placekey>Mongolia,</placekey>
        <placekey>Russia,</placekey>
        <placekey>Alaska U.S.</placekey>
      </place>
    </keywords>
    <taxonomy>
      <keywtax>
        <taxonkt>None</taxonkt>
        <taxonkey>collection</taxonkey>
        <taxonkey>multiple species</taxonkey>
        <taxonkey>single species</taxonkey>
        <taxonkey>animals</taxonkey>
        <taxonkey>viruses</taxonkey>
      </keywtax>
      <taxonsys>
        <classsys>
          <classcit>
            <citeinfo>
              <origin>Unknown</origin>
              <pubdate>Unknown</pubdate>
              <title missing="True">
              </title>
              <geoform missing="True">
              </geoform>
            </citeinfo>
          </classcit>
          <classmod>Follows authors and lab work and IRD/Flubase</classmod>
        </classsys>
        <idref>
          <citeinfo>
            <origin>Follows authors and lab work and IRD/Flubase</origin>
            <pubdate>Unknown</pubdate>
            <title missing="True">
            </title>
            <geoform missing="True">
            </geoform>
          </citeinfo>
        </idref>
        <taxonpro>Follows authors and lab work and IRD/Flubase</taxonpro>
        <taxoncom>As per lab work by authors</taxoncom>
        <vouchers>
          <specimen>individuals</specimen>
          <reposit>
            <cntinfo>
              <cntperp>
                <cntper>Authors and their labs</cntper>
              </cntperp>
              <cntaddr>
                <addrtype missing="True"/>
                <city missing="True"/>
                <state missing="True"/>
                <postal missing="True"/>
              </cntaddr>
              <cntvoice missing="True"/>
            </cntinfo>
          </reposit>
        </vouchers>
      </taxonsys>
      <taxoncl>
        <taxonrn/>
        <taxonrv/>
      </taxoncl>
    </taxonomy>
    <accconst>None</accconst>
    <useconst>None</useconst>
    <ptcontac>
      <cntinfo>
        <cntperp>
          <cntper/>
        </cntperp>
        <cntaddr>
          <addrtype/>
          <address/>
          <city/>
          <state/>
          <postal/>
        </cntaddr>
        <cntvoice/>
      </cntinfo>
    </ptcontac>
    <datacred>Authors and manuscript forthcoming, funded by eASIA</datacred>
    <secinfo>
      <secsys>None, but ask authors for details</secsys>
      <secclass>Unclassified</secclass>
      <sechandl>None, but ask authors for details</sechandl>
    </secinfo>
    <native>Labs from authors</native>
    <tool>
      <tooldesc>Lab work by authors</tooldesc>
      <toolacc>
        <toolinst>
        </toolinst>
      </toolacc>
    </tool>
  </idinfo>
  <dataqual>
    <attracc>
      <attraccr>Correct as reported and based on lab work.</attraccr>
    </attracc>
    <logic>Consistent as per authors and lab</logic>
    <complete>Complete as per authors and lab</complete>
    <posacc>
      <horizpa>
        <horizpar>Accurate from GPS and place names.
5 decimals were used for decimal degrees, WGS84</horizpar>
      </horizpa>
      <vertacc>
        <vertaccr>Meters,a s taken from GPS and GIS</vertaccr>
      </vertacc>
    </posacc>
    <lineage>
      <method>
        <methtype>Field and lab</methtype>
        <methodid>
          <methkt>None</methkt>
          <methkey>Field work</methkey>
          <methkey>Lab work</methkey>
          <methkey>Machine Learning</methkey>
          <methkey>Data Mining</methkey>
          <methkey>Predictions</methkey>
          <methkey>Geographic Information Systems GIS</methkey>
        </methodid>
        <methdesc>Methods described in a workflow etc in a manuscript by the authors</methdesc>
        <methcite>
          <citeinfo>
            <origin>follows authors and as described in the manuscript.</origin>
            <origin>See here for a reference</origin>
            <origin missing="True"/>
            <origin>Herrick, K.A., F. Huettmann and M. A Lindgren (2013) A global model of avian </origin>
            <origin>		influenza prediction in wild birds: the importance of northern regions. Veterinary </origin>
            <origin>		Research 44(1): 42. doi:  10.1186/1297-9716-44-42.</origin>
            <origin missing="True"/>
            <pubdate>Unknown</pubdate>
            <title missing="True">
            </title>
            <geoform missing="True">
            </geoform>
          </citeinfo>
        </methcite>
      </method>
      <procstep>
        <procdesc>No process steps have been described for this data set</procdesc>
        <procdate>Unknown</procdate>
      </procstep>
    </lineage>
  </dataqual>
  <spdoinfo>
    <indspref>Local location names</indspref>
    <direct>Raster</direct>
  </spdoinfo>
  <spref>
    <horizsys>
      <geograph>
        <latres>0.00010000</latres>
        <longres>0.00100000</longres>
        <geogunit>Decimal degrees</geogunit>
      </geograph>
      <geodetic>
        <horizdn>World Geodetic System of 1984</horizdn>
        <ellips>World Geodetic System of 1984</ellips>
        <semiaxis>6378137</semiaxis>
        <denflat>298.25722210088</denflat>
      </geodetic>
    </horizsys>
  </spref>
  <eainfo>
    <detailed>
      <enttyp>
        <enttypl>PooledCleanbyFH5.csv</enttypl>
        <enttypd>Comma Separated Value (CSV) file containing data.</enttypd>
        <enttypds>Producer Defined</enttypds>
      </enttyp>
      <attr>
        <attrlabl>FID</attrlabl>
        <attrdef/>
        <attrdefs>Producer Defined</attrdefs>
        <attrdomv>
          <rdom>
            <rdommin>0</rdommin>
            <rdommax>40835</rdommax>
          </rdom>
        </attrdomv>
      </attr>
      <attr>
        <attrlabl>FHSampleID</attrlabl>
        <attrdef/>
        <attrdefs>Producer Defined</attrdefs>
        <attrdomv><udom/>
        </attrdomv>
      </attr>
      <attr>
        <attrlabl>LapSampleI</attrlabl>
        <attrdef/>
        <attrdefs>Producer Defined</attrdefs>
        <attrdomv><rdom>
            <rdommin>0.0</rdommin>
            <rdommax>1797.0</rdommax>
          </rdom>
        </attrdomv>
      </attr>
      <attr>
        <attrlabl>Internal_S</attrlabl>
        <attrdef/>
        <attrdefs>Producer Defined</attrdefs>
        <attrdomv><udom/>
        </attrdomv>
      </attr>
      <attr>
        <attrlabl>Collection</attrlabl>
        <attrdef/>
        <attrdefs>Producer Defined</attrdefs>
        <attrdomv><rdom>
            <rdommin>0.0</rdommin>
            <rdommax>31.0</rdommax>
          </rdom>
        </attrdomv>
      </attr>
      <attr>
        <attrlabl>Collecti_1</attrlabl>
        <attrdef/>
        <attrdefs>Producer Defined</attrdefs>
        <attrdomv><rdom>
            <rdommin>0.0</rdommin>
            <rdommax>12.0</rdommax>
          </rdom>
        </attrdomv>
      </attr>
      <attr>
        <attrlabl>Collecti_2</attrlabl>
        <attrdef/>
        <attrdefs>Producer Defined</attrdefs>
        <attrdomv><rdom>
            <rdommin>2005.0</rdommin>
            <rdommax>2018.0</rdommax>
          </rdom>
        </attrdomv>
      </attr>
      <attr>
        <attrlabl>Collecti_3</attrlabl>
        <attrdef/>
        <attrdefs>Producer Defined</attrdefs>
        <attrdomv><udom/>
        </attrdomv>
      </attr>
      <attr>
  <attrlabl>Collecti_4</attrlabl><attrdef/><attrdefs>Producer Defined</attrdefs><attrdomv><edom>
  <edomv>
  </edomv>
  <edomvd>
  </edomvd>
  <edomvds>Producer defined</edomvds>
</edom></attrdomv><attrdomv>
    <edom>
      <edomv>Alaska-USA</edomv>
      <edomvd>
      </edomvd>
      <edomvds>Producer defined</edomvds>
    </edom>
  </attrdomv>
  <attrdomv>
    <edom>
      <edomv>Russia</edomv>
      <edomvd>
      </edomvd>
      <edomvds>Producer defined</edomvds>
    </edom>
  </attrdomv>
  <attrdomv>
    <edom>
      <edomv>Mongolia</edomv>
      <edomvd>
      </edomvd>
      <edomvds>Producer defined</edomvds>
    </edom>
  </attrdomv>
  <attrdomv>
    <edom>
      <edomv>Japan</edomv>
      <edomvd>
      </edomvd>
      <edomvds>Producer defined</edomvds>
    </edom>
  </attrdomv>
  <attrdomv>
    <edom>
      <edomv>
      </edomv>
      <edomvd>
      </edomvd>
      <edomvds>Producer defined</edomvds>
    </edom>
  </attrdomv>
  <attrdomv>
    <edom>
      <edomv>Vietnam</edomv>
      <edomvd>
      </edomvd>
      <edomvds>Producer defined</edomvds>
    </edom>
  </attrdomv>
</attr>
      <attr>
        <attrlabl>Latitude</attrlabl>
        <attrdef/>
        <attrdefs>Producer Defined</attrdefs>
        <attrdomv><rdom>
            <rdommin>9.09</rdommin>
            <rdommax>71.29559999999998</rdommax>
          </rdom>
        </attrdomv>
      </attr>
      <attr>
        <attrlabl>Longitude</attrlabl>
        <attrdef/>
        <attrdefs>Producer Defined</attrdefs>
        <attrdomv><rdom>
            <rdommin>-179.08893</rdommin>
            <rdommax>177.59668</rdommax>
          </rdom>
        </attrdomv>
      </attr>
      <attr>
        <attrlabl>Hostspecie</attrlabl>
        <attrdef/>
        <attrdefs>Producer Defined</attrdefs>
        <attrdomv><udom/>
        </attrdomv>
      </attr>
      <attr>
  <attrlabl>AIPresence</attrlabl><attrdef/><attrdefs>Producer Defined</attrdefs><attrdomv><edom>
  <edomv>
  </edomv>
  <edomvd>
  </edomvd>
  <edomvds>Producer defined</edomvds>
</edom></attrdomv><attrdomv>
    <edom>
      <edomv>Negative</edomv>
      <edomvd>
      </edomvd>
      <edomvds>Producer defined</edomvds>
    </edom>
  </attrdomv>
  <attrdomv>
    <edom>
      <edomv>Positive</edomv>
      <edomvd>
      </edomvd>
      <edomvds>Producer defined</edomvds>
    </edom>
  </attrdomv>
  <attrdomv>
    <edom>
      <edomv>
      </edomv>
      <edomvd>
      </edomvd>
      <edomvds>Producer defined</edomvds>
    </edom>
  </attrdomv>
  <attrdomv>
    <edom>
      <edomv>Presence</edomv>
      <edomvd>
      </edomvd>
      <edomvds>Producer defined</edomvds>
    </edom>
  </attrdomv>
</attr>
      <attr>
        <attrlabl>Aisubtype</attrlabl>
        <attrdef/>
        <attrdefs>Producer Defined</attrdefs>
        <attrdomv><udom/>
        </attrdomv>
      </attr>
      <attr>
  <attrlabl>Lab</attrlabl><attrdef/><attrdefs>Producer Defined</attrdefs><attrdomv>
    <edom>
      <edomv>IRD U.S.</edomv>
      <edomvd>
      </edomvd>
      <edomvds>Producer defined</edomvds>
    </edom>
  </attrdomv>
  <attrdomv>
    <edom>
      <edomv>Russia</edomv>
      <edomvd>
      </edomvd>
      <edomvds>Producer defined</edomvds>
    </edom>
  </attrdomv>
  <attrdomv>
    <edom>
      <edomv>Japan</edomv>
      <edomvd>
      </edomvd>
      <edomvds>Producer defined</edomvds>
    </edom>
  </attrdomv>
</attr>
      <attr>
  <attrlabl>FHlowpath</attrlabl><attrdef/><attrdefs>Producer Defined</attrdefs><attrdomv>
    <edom>
      <edomv>no</edomv>
      <edomvd>
      </edomvd>
      <edomvds>Producer defined</edomvds>
    </edom>
  </attrdomv>
  <attrdomv>
    <edom>
      <edomv>yes</edomv>
      <edomvd>
      </edomvd>
      <edomvds>Producer defined</edomvds>
    </edom>
  </attrdomv>
</attr>
      <attr>
        <attrlabl>alt_1</attrlabl>
        <attrdef/>
        <attrdefs>Producer Defined</attrdefs>
        <attrdomv>
          <edom>
  <edomv>-9999</edomv>
  <edomvd>No Data</edomvd>
  <edomvds>Producer defined</edomvds>
</edom>
        </attrdomv>
        <attrdomv><rdom>
            <rdommin>-1</rdommin>
            <rdommax>3613</rdommax>
          </rdom>
        </attrdomv>
      </attr>
      <attr>
        <attrlabl>slope_deg</attrlabl>
        <attrdef/>
        <attrdefs>Producer Defined</attrdefs>
        <attrdomv>
          <edom>
  <edomv>-9999</edomv>
  <edomvd>No Data</edomvd>
  <edomvds>Producer defined</edomvds>
</edom>
        </attrdomv>
        <attrdomv><rdom>
            <rdommin>0</rdommin>
            <rdommax>5</rdommax>
          </rdom>
        </attrdomv>
      </attr>
      <attr>
        <attrlabl>tmean_34</attrlabl>
        <attrdef/>
        <attrdefs>Producer Defined</attrdefs>
        <attrdomv>
          <edom>
  <edomv>-9999</edomv>
  <edomvd>No Data</edomvd>
  <edomvds>Producer defined</edomvds>
</edom>
        </attrdomv>
        <attrdomv><rdom>
            <rdommin>-279</rdommin>
            <rdommax>279</rdommax>
          </rdom>
        </attrdomv>
      </attr>
      <attr>
        <attrlabl>tmean_6</attrlabl>
        <attrdef/>
        <attrdefs>Producer Defined</attrdefs>
        <attrdomv>
          <edom>
  <edomv>-9999</edomv>
  <edomvd>No Data</edomvd>
  <edomvds>Producer defined</edomvds>
</edom>
        </attrdomv>
        <attrdomv><rdom>
            <rdommin>14</rdommin>
            <rdommax>298</rdommax>
          </rdom>
        </attrdomv>
      </attr>
      <attr>
        <attrlabl>tmean_9</attrlabl>
        <attrdef/>
        <attrdefs>Producer Defined</attrdefs>
        <attrdomv>
          <edom>
  <edomv>-9999</edomv>
  <edomvd>No Data</edomvd>
  <edomvds>Producer defined</edomvds>
</edom>
        </attrdomv>
        <attrdomv><rdom>
            <rdommin>-6</rdommin>
            <rdommax>280</rdommax>
          </rdom>
        </attrdomv>
      </attr>
      <attr>
        <attrlabl>tmean_12</attrlabl>
        <attrdef/>
        <attrdefs>Producer Defined</attrdefs>
        <attrdomv>
          <edom>
  <edomv>-9999</edomv>
  <edomvd>No Data</edomvd>
  <edomvds>Producer defined</edomvds>
</edom>
        </attrdomv>
        <attrdomv><rdom>
            <rdommin>-319</rdommin>
            <rdommax>263</rdommax>
          </rdom>
        </attrdomv>
      </attr>
      <attr>
        <attrlabl>prox_coast</attrlabl>
        <attrdef/>
        <attrdefs>Producer Defined</attrdefs>
        <attrdomv>
          <edom>
  <edomv>-9999</edomv>
  <edomvd>No Data</edomvd>
  <edomvds>Producer defined</edomvds>
</edom>
        </attrdomv>
        <attrdomv><rdom>
            <rdommin>0</rdommin>
            <rdommax>19</rdommax>
          </rdom>
        </attrdomv>
      </attr>
      <attr>
        <attrlabl>prox_roads</attrlabl>
        <attrdef/>
        <attrdefs>Producer Defined</attrdefs>
        <attrdomv>
          <edom>
  <edomv>-9999</edomv>
  <edomvd>No Data</edomvd>
  <edomvds>Producer defined</edomvds>
</edom>
        </attrdomv>
        <attrdomv><rdom>
            <rdommin>0</rdommin>
            <rdommax>5</rdommax>
          </rdom>
        </attrdomv>
      </attr>
      <attr>
        <attrlabl>prox_roa_1</attrlabl>
        <attrdef/>
        <attrdefs>Producer Defined</attrdefs>
        <attrdomv>
          <edom>
  <edomv>-9999</edomv>
  <edomvd>No Data</edomvd>
  <edomvds>Producer defined</edomvds>
</edom>
        </attrdomv>
        <attrdomv><rdom>
            <rdommin>0</rdommin>
            <rdommax>5</rdommax>
          </rdom>
        </attrdomv>
      </attr>
      <attr>
        <attrlabl>prox_coa_1</attrlabl>
        <attrdef/>
        <attrdefs>Producer Defined</attrdefs>
        <attrdomv>
          <edom>
  <edomv>-9999</edomv>
  <edomvd>No Data</edomvd>
  <edomvds>Producer defined</edomvds>
</edom>
        </attrdomv>
        <attrdomv><rdom>
            <rdommin>0</rdommin>
            <rdommax>19</rdommax>
          </rdom>
        </attrdomv>
      </attr>
      <attr>
        <attrlabl>pigs</attrlabl>
        <attrdef/>
        <attrdefs>Producer Defined</attrdefs>
        <attrdomv>
          <edom>
  <edomv>-9999</edomv>
  <edomvd>No Data</edomvd>
  <edomvds>Producer defined</edomvds>
</edom>
        </attrdomv>
        <attrdomv><rdom>
            <rdommin>0</rdommin>
            <rdommax>598</rdommax>
          </rdom>
        </attrdomv>
      </attr>
      <attr>
        <attrlabl>poultry</attrlabl>
        <attrdef/>
        <attrdefs>Producer Defined</attrdefs>
        <attrdomv>
          <edom>
  <edomv>-9999</edomv>
  <edomvd>No Data</edomvd>
  <edomvds>Producer defined</edomvds>
</edom>
        </attrdomv>
        <attrdomv><rdom>
            <rdommin>0</rdommin>
            <rdommax>4387</rdommax>
          </rdom>
        </attrdomv>
      </attr>
      <attr>
        <attrlabl>kopgei</attrlabl>
        <attrdef/>
        <attrdefs>Producer Defined</attrdefs>
        <attrdomv>
          <edom>
  <edomv>-9999</edomv>
  <edomvd>No Data</edomvd>
  <edomvds>Producer defined</edomvds>
</edom>
        </attrdomv>
        <attrdomv><rdom>
            <rdommin>12</rdommin>
            <rdommax>62</rdommax>
          </rdom>
        </attrdomv>
      </attr>
      <attr>
        <attrlabl>nlp</attrlabl>
        <attrdef/>
        <attrdefs>Producer Defined</attrdefs>
        <attrdomv>
          <edom>
  <edomv>-9999</edomv>
  <edomvd>No Data</edomvd>
  <edomvds>Producer defined</edomvds>
</edom>
        </attrdomv>
        <attrdomv><rdom>
            <rdommin>10</rdommin>
            <rdommax>255</rdommax>
          </rdom>
        </attrdomv>
      </attr>
      <attr>
        <attrlabl>hf</attrlabl>
        <attrdef/>
        <attrdefs>Producer Defined</attrdefs>
        <attrdomv>
          <edom>
  <edomv>-9999</edomv>
  <edomvd>No Data</edomvd>
  <edomvds>Producer defined</edomvds>
</edom>
        </attrdomv>
        <attrdomv><rdom>
            <rdommin>0</rdommin>
            <rdommax>100</rdommax>
          </rdom>
        </attrdomv>
      </attr>
      <attr>
        <attrlabl>cyclone</attrlabl>
        <attrdef/>
        <attrdefs>Producer Defined</attrdefs>
        <attrdomv>
          <edom>
  <edomv>-9999</edomv>
  <edomvd>No Data</edomvd>
  <edomvds>Producer defined</edomvds>
</edom>
        </attrdomv>
        <attrdomv><rdom>
            <rdommin>1</rdommin>
            <rdommax>9</rdommax>
          </rdom>
        </attrdomv>
      </attr>
      <attr>
        <attrlabl>prec_3</attrlabl>
        <attrdef/>
        <attrdefs>Producer Defined</attrdefs>
        <attrdomv>
          <edom>
  <edomv>-9999</edomv>
  <edomvd>No Data</edomvd>
  <edomvds>Producer defined</edomvds>
</edom>
        </attrdomv>
        <attrdomv><rdom>
            <rdommin>2</rdommin>
            <rdommax>144</rdommax>
          </rdom>
        </attrdomv>
      </attr>
      <attr>
        <attrlabl>prec_6</attrlabl>
        <attrdef/>
        <attrdefs>Producer Defined</attrdefs>
        <attrdomv>
          <edom>
  <edomv>-9999</edomv>
  <edomvd>No Data</edomvd>
  <edomvds>Producer defined</edomvds>
</edom>
        </attrdomv>
        <attrdomv><rdom>
            <rdommin>7</rdommin>
            <rdommax>295</rdommax>
          </rdom>
        </attrdomv>
      </attr>
      <attr>
        <attrlabl>prec_9</attrlabl>
        <attrdef/>
        <attrdefs>Producer Defined</attrdefs>
        <attrdomv>
          <edom>
  <edomv>-9999</edomv>
  <edomvd>No Data</edomvd>
  <edomvds>Producer defined</edomvds>
</edom>
        </attrdomv>
        <attrdomv><rdom>
            <rdommin>14</rdommin>
            <rdommax>407</rdommax>
          </rdom>
        </attrdomv>
      </attr>
      <attr>
        <attrlabl>prec_12</attrlabl>
        <attrdef/>
        <attrdefs>Producer Defined</attrdefs>
        <attrdomv>
          <edom>
  <edomv>-9999</edomv>
  <edomvd>No Data</edomvd>
  <edomvds>Producer defined</edomvds>
</edom>
        </attrdomv>
        <attrdomv><rdom>
            <rdommin>1</rdommin>
            <rdommax>330</rdommax>
          </rdom>
        </attrdomv>
      </attr>
      <attr>
        <attrlabl>glc2000</attrlabl>
        <attrdef/>
        <attrdefs>Producer Defined</attrdefs>
        <attrdomv>
          <edom>
  <edomv>-9999</edomv>
  <edomvd>No Data</edomvd>
  <edomvds>Producer defined</edomvds>
</edom>
        </attrdomv>
        <attrdomv><rdom>
            <rdommin>2</rdommin>
            <rdommax>22</rdommax>
          </rdom>
        </attrdomv>
      </attr>
      <attr>
        <attrlabl>bio_1</attrlabl>
        <attrdef/>
        <attrdefs>Producer Defined</attrdefs>
        <attrdomv>
          <edom>
  <edomv>-9999</edomv>
  <edomvd>No Data</edomvd>
  <edomvds>Producer defined</edomvds>
</edom>
        </attrdomv>
        <attrdomv><rdom>
            <rdommin>-137</rdommin>
            <rdommax>274</rdommax>
          </rdom>
        </attrdomv>
      </attr>
      <attr>
        <attrlabl>bio_2</attrlabl>
        <attrdef/>
        <attrdefs>Producer Defined</attrdefs>
        <attrdomv>
          <edom>
  <edomv>-9999</edomv>
  <edomvd>No Data</edomvd>
  <edomvds>Producer defined</edomvds>
</edom>
        </attrdomv>
        <attrdomv><rdom>
            <rdommin>38</rdommin>
            <rdommax>150</rdommax>
          </rdom>
        </attrdomv>
      </attr>
      <attr>
        <attrlabl>bio_3</attrlabl>
        <attrdef/>
        <attrdefs>Producer Defined</attrdefs>
        <attrdomv>
          <edom>
  <edomv>-9999</edomv>
  <edomvd>No Data</edomvd>
  <edomvds>Producer defined</edomvds>
</edom>
        </attrdomv>
        <attrdomv><rdom>
            <rdommin>14</rdommin>
            <rdommax>68</rdommax>
          </rdom>
        </attrdomv>
      </attr>
      <attr>
        <attrlabl>bio_4</attrlabl>
        <attrdef/>
        <attrdefs>Producer Defined</attrdefs>
        <attrdomv>
          <edom>
  <edomv>-9999</edomv>
  <edomvd>No Data</edomvd>
  <edomvds>Producer defined</edomvds>
</edom>
        </attrdomv>
        <attrdomv><rdom>
            <rdommin>686</rdommin>
            <rdommax>17370</rdommax>
          </rdom>
        </attrdomv>
      </attr>
    </detailed>
    <overview>
      <eaover>Avian Infuenza Clean data set used for GIS model work with GIS overlays</eaover>
      <eadetcit>Huettmann et al. unpublished</eadetcit>
    </overview>
  </eainfo>
  <distinfo>
    <distrib>
      <cntinfo>
        <cntperp>
          <cntper>see authors</cntper>
        </cntperp>
        <cntaddr>
          <addrtype/>
          <address/>
          <city/>
          <state/>
          <postal/>
        </cntaddr>
        <cntvoice/>
      </cntinfo>
    </distrib>
    <resdesc>Digital dataset on low-path AI for the Pacific Rim in an ASCII format for GIS use</resdesc>
    <distliab>None</distliab>
    <custom>Contact authors in person, by phone or email or mail</custom>
    <techpreq>PC IBM and WW</techpreq>
  </distinfo>
  <metainfo>
    <metd>20191105</metd>
    <metc>
      <cntinfo>
        <cntperp>
          <cntper>Falk Huettmann</cntper>
        </cntperp>
        <cntaddr>
          <addrtype>mailing and physical</addrtype>
          <address>419 Irving I</address>
          <city>Fairbanks</city>
          <state>Alaska</state>
          <postal>99775</postal>
          <country>USA</country>
        </cntaddr>
        <cntvoice/>
        <cntfax>907 474 7882</cntfax>
        <cntemail>fhuettmann@alaska.edu</cntemail>
      </cntinfo>
    </metc>
    <metstdn>FGDC Biological Data Profile of the Content Standard for Digital Geospatial Metadata</metstdn>
    <metstdv>FGDC-STD-001.1-1999</metstdv>
    <metac>None</metac>
    <metuc>None</metuc>
    <metsi>
      <metscs>None</metscs>
      <metsc>Unclassified</metsc>
      <metshd>None</metshd>
    </metsi>
  </metainfo>
</metadata>
